# Supplementary material for: Transcatheter aortic valve replacement for left ventricular assist device-related aortic regurgitation and prohibitive surgical risk: a case report
Source: Eur Heart J Case Rep. 2025 Jan 23;9(2):ytaf027. doi: 10.1093/ehjcr/ytaf027 (PMC11811522; doi:10.1093/ehjcr/ytaf027)
Supplement: ytaf027_Supplementary_Data [file ytaf027_supplementary_data.zip]

Archive with 6 entries (6 files):
- AR Color LVAD.mp4
- DCM0000pre.mp4
- DCM0003pre.mp4
- PLAX POST.mp4
- PLAX WO Color post.mp4
- ZOOM AV POST.mp4
